# Supplementary material for: Bearing Fault Diagnosis Method Based on RCMFDE-SPLR and Ocean Predator Algorithm Optimizing Support Vector Machine
Source: Entropy (Basel). 2022 Nov 20;24(11):1696. doi: 10.3390/e24111696 (PMC9688966; doi:10.3390/e24111696)
Supplement: Supplementary file 1 [file entropy-24-01696-s001.zip]

Archive with 1 entries (1 files):
- entropy-1976826-supplementary.pdf
